# Supplementary material for: Tissue-resident memory T cells contribute to protection against heterologous SARS-CoV-2 challenge
Source: JCI Insight. 2024 Dec 6;9(23):e184074. doi: 10.1172/jci.insight.184074 (PMC11623939; doi:10.1172/jci.insight.184074)
Supplement: Supporting data values [file jciinsight-9-184074-s118.xlsx]

## Sheet: 1B
Mouse sera neutralizing antibodies titers against B.1.351
dpi	B.1.351										Naïve
20	99	180	540	101	148	94	116	83	98	71	1	1	1	1	1
60	94	82	540	540	280	380	140	207	318	136	1	1	1	1	1

## Sheet: 1C
Mouse sera neutralizing antibodies titers against BA.2.12.1
dpi	BA.2.12.1							Naïve
20	165.413	112.598	139.691	80.1142	128.672	247.623	10	1	1	1	1	1
60	218	10	15	1	18	20	60	1	1	1	1	1

## Sheet: 1D
Mouse sera neutralizing antibodies titers against BA.5
dpi	BA.5																																Naïve
20	528.492	1620	353.904	400.628	355.593	272.595	120.719	631.763	37.0014	515.077	137.962	229.559	1147	144.493	167.934	321.322	244.234	92.4928	157.933	428.496	180	568.31	531.346	445.337	387.796	156.903	1205.2	131.508	461.566	151.724	399.036	444.368	1	1	1	1	1
60	363.855	127.022	568.31	36.5971	108.709	113.339	226.099	380.172	172.823	36.2636	32.59	87.8381	37.041	71.2363	86.535	115.991	22.5966	52.9831	277.478	403.735	216.169	600.574	97.7699	38	164.66	78.1017	15	73.8992	42.9477	106.817	95.5015	141.759	1	1	1	1	1

## Sheet: 1E
Mouse sera neutralizing antibodies titers against XBB.1.5
dpi									XBB.1.5													Naïve
20	357	311	288	614	464	516	271	33	267	234	274	394	325	288	100	325	457	327	284	1	1	1	1	1
60	89	43	89	99	128	88	42	27	39	64	44	33	92	48	34	92	119	138	61	1	1	1	1	1
100	39	30	109	41	121	30	48	42	49	44	48	57	142	83	128	82	110	106	116	1	1	1	1	1

## Sheet: 2B
Weight changes and survival after infection with SARS2-N501Y-MA30
	B.1.351 weight
dpi	PBS					Beta
0	100	100	100	100	100	100	100	100	100
1	90.9483	91.7012	90.3226	93.2308	91.3386	98.2143	98.6487	100	99.262
2	84.4828	86.3071	82.6613	88.6154	83.4646	98.2143	96.8469	95.6522	101.845
3	77.5862	80.083	76.6129	83.6923	78.3465	100.893	97.7477	96.087	100.738
4	72.8448	76.7635	73.3871	80		102.679	98.6487	97.3913	101.845
5		73.029		75.3846		101.786	100.451	97.3913	100.738
6		70.5394		75.3846		101.786	100.451	98.2609	100.369
7				70.7692		101.339	104.504	96.5217	101.107
	BA.2.12.1 weight
dpi	PBS										PBS Depleted				BA.2.12.1							BA.2.12.1 Depleted
0	100	100	100	100	100	100	100	100	100		100	100	100	100	100	100	100	100	100	100	100	100	100	100	100	100
1	100	100.855	97.4468	93.6255	90.9483	91.7012	90.3226	93.2308	91.3386		97.0909	99.5745	98.2833	100.435	95.7198	95	92.1875	98.4556	96.0318	97.3244	98.8338	91.2351	95.7806	100.442	98.7288	96.2547
2	90.566	90.5983	90.2128	89.6414	84.4828	86.3071	82.6613	88.6154	83.4646		92.7273	92.3404	91.8455	90	90.6615	94.6154	89.8438	98.0695	93.6508	93.6455	97.0845	92.8287	92.827	96.4602	94.4915	96.2547
3	86.7925	85.4701	85.1064	82.4701	77.5862	80.083	76.6129	83.6923	78.3465		89.0909	85.1064	85.8369	86.9565	91.4397	94.2308	92.9688	98.4556	98.4127	87.6254	89.7959	91.6335	91.5612	92.9203	86.0169	90.6367
4	80.1887	81.6239	79.5745	79.6813	72.8448	76.7635	73.3871	80			84.3636	78.7234	79.3991	81.3043	91.8288	92.6923	92.9688	102.317	96.4286	87.9599	86.5889	93.2271	92.827	94.2478	85.5932	93.2584
5	75	75.2137	76.1702			73.029		75.3846			80.3636	79.5745	75.5365	75.2174	94.1634	95	94.9219	100.772	97.2222	88.9632	90.0875	96.4143	94.0928	98.6726	87.7119	95.1311
6		71.3675				70.5394		75.3846				78.7234		70.8696	94.1634	93.4615	97.6562	101.544	97.2222	91.9732	91.2536	95.6175	94.5148	98.6726	90.2542	96.6292
7								70.7692							94.9416	96.5385	98.8281	103.861	98.4127	90.6355	93.2945	99.6016	97.4684	100.442	94.4915	96.2547
8															94.5525	95	95.3125	103.089	97.6191			95.2191	96.6245	97.3451
9															94.5525	94.6154	94.9219	103.861	98.4127			97.6096	96.2025	98.2301
10															95.7198	96.1539	98.8281	105.405	97.6191			95.2191	96.2025	97.7876
11															97.6654	97.6923	96.4844	105.019	99.6032			95.2191	95.3586	97.7876
12															98.0545	97.6923	98.0469	106.95	97.6191			99.2032	99.5781	98.6726
13															96.8872	98.8461	98.0469	105.405	98.8095			98.008	99.5781	96.9026
14															95.7198	96.9231	100.781	105.405	97.2222			97.6096	104.641	97.3451
	XBB.1.5 weight
dpi	PBS						XBB.1.5								XBB.1.5 depleted
0	100	100	100	100	100	100	100	100	100	100	100	100	100	100	100	100	100	100	100	100	100
1	93.1034	93.8967	96.1977	100.855	97.4468	93.6255	96.7347	97.1564	96.3899	96.3504	102.941	98.7234	95.1542	96.4844	96.124	95.4693	96.5665	97.5104	97.2332	94.0075	92.7966
2	88.2759	88.2629	91.2548	90.5983	90.2128	89.6414	88.1633	85.3081	91.6967	90.5109	93.2773	95.3191	91.63	91.0156	94.5736	93.5275	96.1373	94.6058	94.8617	90.6367	90.678
3	81.7241	81.6901	83.6502	85.4701	85.1064	82.4701	84.4898	88.1517	92.4188	84.3066	92.0168	88.9362	88.1057	90.2344	91.0853	90.6149	93.5622	97.9253	93.2806	88.3895	83.4746
4	77.2414	75.1174	81.3688	81.6239	79.5745	79.6813	81.6326	92.891	94.2238	87.5912	93.2773	90.6383	89.8678	89.0625	94.186	93.8511	95.279	97.5104	94.8617	88.015	88.1356
5	73.4483	72.7699	77.5665	75.2137	76.1702		83.6735	87.6777	96.3899	89.0511	95.3782	91.9149	92.511	88.6719	96.5116	94.822	94.8498	98.7552	95.2569	88.3895	91.9492
6	70.3448		73.384	71.3675			86.1225	83.8863	95.3069	92.7007	94.958	93.1915	94.2731	91.0156	94.5736	95.4693	98.2833	97.0954	92.0949	89.5131	90.678
7			70.3422				86.9388	82.9384	92.7798	93.4307	98.3193	94.8936	97.3568	92.5781	95.3488	97.0874	97.4249	99.5851	97.2332	88.3895	92.3729
8							84.4898	84.8341	93.5018	91.6058	97.479	92.3404	93.8326	92.1875	95.3488	94.822	95.7082	98.3402	94.4664	86.1423	91.9492
9							83.6735	87.6777	96.3899	93.0657	99.1597	93.617	95.1542	93.3594	96.8992	97.0874	96.5665	96.6805	94.8617	88.764	94.9153
10							85.7143	92.4171	96.7509	90.8759	97.479	93.1915	92.511	94.9219	96.8992	97.0874	97.8541	94.6058	92.8854	88.015	93.2203
11							83.6735	91.4692	93.5018	91.6058	98.7395	92.766	93.8326	96.0938	96.5116	97.0874	97.8541	97.0954	92.8854	87.2659	94.4915
12							85.3061	93.3649	94.2238	91.6058	97.8992	94.4681	94.2731	98.4375	95.3488	97.0874	96.1373	96.6805	94.8617	89.1386	94.9153
13							84.898	94.7867	97.1119	92.7007	97.8992	90.6383	92.0705	97.6562	94.9612	97.0874	95.7082	97.0954	95.6522	87.6405	97.4576
14							84.0816	94.7867	95.3069	90.5109	97.0588	91.4894	94.2731	94.1406	93.7985	97.0874	95.7082	97.0954	95.2569	88.764	95.7627
	1= death of mouse at the indicated dpi				0=survival of mouse
	B.1.351 survival				BA.2.12.1 survival						XBB.1.5 survival
	dpi	PBS	Beta		d.p.i	PBS	PBS Depleted	BA.2.12.1	BA.2.12.1 Depleted		d.p.i	PBS	XBB 1.5	XBB 1.5 Depleted
	5	1			6	1					6	1
	7	1			7	1					7	1
	7	1			6	1					6	1
	4	1			5	1					6	1
	5	1									7	1
					6		1				8	1
	8		0		14		0
	8		0		6		1				14		0
	8		0		7		1				14		0
	8		0								14		0
					14			0			14		0
					14			0			14		0
					14			0			14		0
					14			0			14		0
					14			0			14		0
					14				0		14			0
					14				0		14			0
					14				0		14			0
											14			0
											14			0
											14			0
											14			0

## Sheet: 2C
Mouse sera neutralizing antibody titers against SARS2-N501Y-MA30
dpi	BA.2.12.1								1= same amount of foci as control sera
20	305	606	100	146	1	180	111
60	1	1	1	1	1	1	1
dpi	B.1.351
20	325	654	239	739	1142	413	107
60	357	540	540	282	168	357	103
dpi	XBB 1.5
20	1	1	1	1	1	1	1	1	1	1	1	1	1	1	1	1	1	1	1
60	1	1	1	1	1	1	1	1	1	1	1	1	1	1	1	1	1	1	1
	BA5																																Naive
20	24	60	145	25	54	65	15	26	100	25	20	113	10	22	118	72	1	110	47	47	145	121	26	25	29	148	31	49	134	40	28	47	1	1	1	1	1
60	21	20	60	15	1	50	10	1	78	14	21	60	57	40	25	22	17	44	57	58	57	53	51	1	51	1	41	42	50	32	44	14	1	1	1	1	1

## Sheet: 3B
Mouse sera antibody binding against WA1, BA.1 and XBB.1.5
original sera				aged sera				young sera
WA.1	BA.1	XBB.1.5		WA.1	BA.1	XBB.1.5		WA.1	BA.1	XBB.1.5
1.42791e+06	623399	5.04136e+06		82954.8	160167	1.30887e+06		3.1587e+06	1.12006e+06	4.72804e+06
2.05729e+06	552252	6.49714e+06		471527	93672	7915978		5.47919e+06	1.56063e+06	8.7889e+06
8.78616e+06	5.11661e+06	14449198		1.02292e+06	213664	12176595		914829	382639	7.94334e+06
502996	153737	4.88128e+06		288187	259089	3.85512e+06		1044809	299588	5.69126e+06

## Sheet: 3C
Mouse lung and nasal tissue homogenate IgG antibody binding against WA1, BA.1 and XBB.1.5
	original IgG
	WA.1				BA.1				XBB.1.5
Lungs	4756.32	7396.97	17234.4	4715.27	77.03	0.95	1404.2	0.95	15893.6	46742.3	144843	31641.7
NT	35281.2	7355.93	9093.56	105028	13636	0.95	200.17	34843.3	12947.4	35021.2	30734.2	144296
	aged IgG
	WA.1				BA.1				XBB.1.5
Lungs	774.82	4619.5	15510.5	9586.12	0.95	0.95	0.95	2608.23	31942.7	28681.9	155378	70275.6
NT	18342.7	22378.9	94219.3	12144.7	9148.29	7355.93	30460.5	2361.95	25535	41679.9	134718	37028
	young IgG
	WA.1				BA.1				XBB.1.5
Lungs	17412.3	20805.5	109270	14374.9	9586.12	6261.36	38396.2	2553.5	31965.6	28545	141970	70822.8
NT	31340.7	15989.4	14429.6	65350	12869.8	0.95	3237.6	21133.8	35144.3	43184.9	68907.3	72738.3

## Sheet: 3D
Mouse lung and nasal tissue homogenate IgA antibody binding against WA1, BA.1 and XBB.1.5
	original IgA
	WA.1				BA.1				XBB.1.5
Lungs	0.67	0.67	0.67	0.67	0.67	0.67	0.67	0.67	0.67	0.67	0.67	0.67
NT	0.67	0.67	1009.53	5074.75	0.67	0.67	0.67	0.67	0.67	0.67	23255.3	0.67
	aged IgA
	WA.1				BA.1				XBB.1.5
Lungs	0.67	0.67	9704.59	0.67	0.67	0.67	0.67	0.67	0.67	0.67	34547.6	0.67
NT	2251.68	2703.37	6994.44	1687.07	0.67	0.67	0.67	0.67	0.67	0.67	0.67	0.67
	young IgA
	WA.1				BA.1				XBB.1.5
Lungs	6203.98	1348.3	3945.53	6655.68	0.67	0.67	0.67	0.67	670.762	0.67	219.07	0.67
NT	106.15	0.67	783.68	3719.68	0.67	0.67	0.67	0.67	0.67	0.67	0.67	0.67

## Sheet: 4B
Mouse lung and nasal turbinate viral titers
	BA.2.12.1/B.1.351
	PBS				BA.2.12.1				BA.2.12.1 Depleted				B.1.351
Lung	6.03342	6.02119	5.51455	5.43933	3.42325	4.04922	4.15229	5.08636	4.23887	5.26324	5	5.02803	0	0	0	0
NT	4.25527	4.24304	4.28443	4.31702	2	1.87506	0.1	0.1	2.60206	3.32222	2.8651	3.97002	0	0	0	0

[truncated: 10 more sheets: 4C, 4D, 4E, 4F, 5A, 5B, 5C, Supp F1A, Supp F1B, Supp F1C]
